# Supplementary material for: Few SARS-CoV-2 infections detected in Newfoundland and Labrador in the absence of Public Health Laboratory-based confirmation
Source: PLoS One. 2022 Jan 28;17(1):e0262957. doi: 10.1371/journal.pone.0262957 (PMC8797227; doi:10.1371/journal.pone.0262957)
Supplement: S1 Dataset — (XLSX) [file pone.0262957.s001.xlsx]

## Sheet: Info
	Data Sets
			Table 1: Categorization of subjects recruited into COVID-19 serology study in NL
					Detectable antibodies against SARS-CoV-2	No detectable anibodies against SARS-CoV-2
				PCR-confirmed COVID-19	44	2
				No PCR-confirmed COVID-19	6	196
				Negative COVID-19 PCR test	3	12
			Table 2: Age, sex and symptoms of persons suspecting exposure to SARS-CoV-2 without PCR-based diagnosis of active infection or serological evidence of past infection
					Male	Female
				Number of Participants	76	131
				Age in years (mean±standard deviation)	49.6±14.2	48.5±13.8
				Exposure
				Travel related	0.532	0.412
				Close contact with confimed case	0.169	0.122
				Symptoms experienced
				Cough	0.571	0.664
				Fever	0.584	0.626
				Fatigue	0.468	0.58
				Shortness of breath	0.351	0.328
				Headache	0.299	0.321
				Myalgia	0.246	0.305
				Sore throat	0.221	0.405
				Rhinitis	0.221	0.282
				Lost sense of taste or smell	0.156	0.214
				Chest pain	0.103	0.115
				Chest congestion	0.103	0.061
				Nasal congestion	0.078	0.115
				Diarrhea	0.052	0.137
				Nausea/vomiting	0.039	0.106
				Rash/discolouration	0.026	0.031
				"Brain fog"	0.026	0.015
			Figure 1: Detection of SARS -CoV-2 specific antibodies
			Participant #	RBD	S	N
			NEG	0.047	0.1955	0.201
			POSlo	0.3325	0.652	0.1405
			POShi	2.943	2.8445	3.197
			255-01	0.589	0.8655	0.473
			270-01	0.641	1.526	0.52
			296-01	2.9365	2.724	2.8145
			300	0.2045	0.2215	0.373
			301	0.662	0.8015	0.1685
			302	0.458	0.8085	1.193
			303	0.25	0.916	0.3405
			304	0.268	0.8245	0.2045
			305	0.086	0.2555	1.421
			306	0.0245	0.338	0.1545
			307	0.2965	0.421	0.194
			ELISA completed	April 20th 2021
				Units in Optical Density at 450 nm
			Figure 2: Assessment of selective antibody binding to SARS-CoV-2 nucleocapsid (N) protein
	A		See Tab "Fig 2A Relative O.D.
	B		Participant #	SARS-CoV-2 N	CoV OC43 N	CoV HKU1 N
		SARS-CoV-2 Nhi	266-01	3.2435	1.0605	0.7895
		CoV OC43 Nhi	275-01	0.6755	1.22	0.5685
			73	0.2755	0.788	0.402
			76	0.26	0.648	0.4295
			85	0.337	1.494	0.515
			92	0.1635	0.1685	0.0965
			97	0.1725	0.32	0.708
			182	0.9215	1.123	0.7085
			194	0.9915	0.8645	0.4125
			199	0.777	1.278	0.4635
			201	0.29	1.1835	0.4715
			216	0.7845	1.1315	0.3095
			227	0.4765	0.664	0.451
			249	1.146	0.7385	0.4195
			ELISA completed	May 19th 2021
				Units in Optical Density at 450 nm

## Sheet: O.D. and Symptoms of Negative  
Participant ID	RBD	Nucleocapsid	FL.Spike	muscle pain	Fever (or signs of fever: chills, sweats, muscle aches, lighthededness)	Cough	Headache	Fatigue/energy loss	Sore throat	Shortness of breath/difficulty breathing	Small red or purple spots on hands/feet	Painful Swallowing	Diarrhea	Stuffy nose	Runny Nose	Unexplained loss of appetite	Loss of smell or taste	rash	chest congestion	Chest pain/ pressure	brain fog	Other (listed)	Compared to be flu-like	Worse than any flu they've ever had	Still experiencing after 2 months	Are sure they had Covid regardless of test results	Mentioned not meeting 811 criteria to be tested	Mentioned: "I've never been so sick"	Mentioned visiting ER or doctor	Other members sick at same time	Self described symptoms
46	0.0795	0.11	0.0385	1	1		1	1						1		1							1							1	Mild - moderate
47	0.04	0.098	0.0325		1	1		1	1						1								1							1	Mild - moderate
48	0.2405	0.1355	0.1035						1																						Severe
49	0.33				1	1		1	1	1									1	1					1				1	1	Moderate - severe
50	0.117	0.202		1			1			1							1														Severe
51	0.134	0.176			1					1																			1		Moderate - severe
52	0.063	0.1605																													na
53	0.09	0.1355			1	1										1				1						1	1				Moderate - severe
54	0.048	0.097	0.071			1	1			1										1									1	1	Moderate - severe
55	0.0495	0.0815	0.047	1	1	1	1	1		1			1			1	1					bruising, pink eye, confusion			1						Moderate - severe
56	0.106	0.15	0.0985	1	1	1	1			1								1				malaise								1	Moderate - severe
57	0.0535	0.1175	0.0375		1			1	1						1			1													Mild - severe
58	0.0755	0.0755	0.16		1	1			1	1																				1	Mild
59	0.0475	0.065	0.06		1	1																									Moderate
60	0.098	0.1095	0.094	1	1	1	1	1		1												trouble sleeping					1	1			Moderate - severe
61	0.0655	0.201	0.057		1	1				1												flu-like symptoms	1						1		Severe
62	0.095	0.127	0.0715						1	1																			1		Severe
63	0.151	0.207	0.144		1	1	1	1	1	1																					Mild
64	0.037	0.0675	0.03		1	1	1	1					1			1	1					nausea					1		1		Mild-Moderate
65	0.1065	0.1955	0.1355		1	1	1										1	1		1		nausea								1	Moderate
66	0.1135	0.188	0.103		1	1		1								1											1			1	Mild - moderate
67	0.058	0.2595	0.054			1	1			1					1	1	1			1											Mild - moderate
68	0.175	0.2545	0.1665	1	1	1	1	1		1				1	1							nausea			1			1			Mild - moderate
69	0.009	0.057	0.017	1	1		1									1	1			1		loose bowels, vomitting, hallucinations									Moderate - severe
70	0.0775	0.3165	0.069		1	1		1	1						1	1	1												1		Moderate
71	0.1595	0.469	0.0605																												NA
72	0.0475	0.197	0.0525		1			1								1					1						not tested		1		Moderate
73	0.2515	0.666	0.1295		1	1	1	1	1				1			1												1	1		Severe
74	0.031	0.14	0.0015		1	1	1		1						1							malaise			1		didn’t have energy to be tested		1		Moderate
75	0.022	0.109	0.007	1	1	1	1			1												flu-like, pneumonia-like, coughing up blood	1				not tested		1	1	Severe
76	0.2805	0.6315	0.1675	1		1	1																							1	Moderate
77	0.029	0.121	0.0215		1	1		1					1				1								1		1				Moderate - severe
78	0.0235	0.072	0.045	1	1		1	1															1							1	Mild - moderate
79	0.0745	0.255	0.1685		1			1														laryngitis, pneumonia							1		Moderate
80	0.0565	0.165	0.0465		1	1		1		1				1									1		1			I began to suspect throat cancer	1		Moderate - severe
81	0.03	0.1285	0.0395	1	1	1				1							1					"and other things"							1		NA
82	0.1105	0.21	0.0815	1			1	1		1												pneumonia									Moderate
83	0.0625	0.1155	0.0085	1	1	1	1	1	1					1						1							1			1	Moderate - severe
84	0.0665	0.175	0.0435						1													pink eye								1	Mild
85	0.1665	0.4995	0.095		1	1									1				1												Mild - moderate
86	0.002	0.07	0.011			1		1							1		1								1	neg test stilll thinks she had it					Mild - severe
87	0.0955	0.2985	0.069		1	1		1														joint pain									Mild - moderate
88	0.0575	0.152	0.0185	1	1	1		1	1	1					1					1			1		1				1		Mild - moderate
89	0.031	0.1295	0.0275	1		1		1	1								1										1				Mild - moderate
90	0.0125	0.115	0.039	1	1	1	1									1													1	1	Severe
91	0.08	0.2955	0.0915			1		1		1																					Moderate
92	0.182	0.321	0.2725		1	1				1																		1	1		Severe
93	0.149	0.2455	0.1645	1	1	1	1	1																						1	moderate
94	0.148	0.236	0.176		1	1	1	1	1	1			1													tested negative			1		Moderate
95	0.024	0.0515	0.017	1		1			1					1	1		1	1							1					1	Moderate
96	0	0.0935	0.0035							1																				1	Mild
97	0.197	0.313	0.235		1	1	1	1	1					1												tested negative					Moderate - severe
98	0.254	0.2375	0.2995		1			1	1	1			1				1												1	1	Moderate
99	0.0735	0.1515	0.074		1	1		1														pink eye			1					1	Moderate
100	0.0815	0.1605	0.0905		1	1										1							1						1		Not stated - got xrays
101	0.002	0.28	0.0285			1	1	1							1							covid toes - dark blue blisters		1	1			1			Mild - severe
102	0.05	0.1045	0.036			1	1	1		1														1	1				1	1	Mild - moderate
103	0.06	0.0575	0.021	1	1		1	1		1							1					eye aches, poor interrupted sleep			1	tested negative			1	1	Moderate - severe
104	0.06	0.0945	0.0505		1		1															facial flushing, unusual dramatic dreams					1 - test request denied		1	1	Moderate - severe
105	0.136	0.216	0.1745		1	1		1		1															1				1		Severe
106	0.042	0.0605	0.032	1	1	1		1	1	1			1		1							hearing loss (right ear)	1		1					1	Severe
107	0.105	0.124	0.084	1	1	1		1	1													malaise									Severe
108	0.057	0.081	0.03		1			1																							Mild
109	0.0055	0.0425	0.0155	1	1	1	1		1	1		1	1		1	1	1					vomitting, coughingup blood			1					1	Moderate
110	0.143	0.445	0.1605		1	1	1	1									1					malaise, nausea								1	Severe
111	0.087	0.138	0.018																											1	na
112	0.071	0.1045	0.0995		1	1		1														weight loss, confusion								1	Moderate - severe
113	0.1	0.161	0.123	1	1		1	1	1										1				1		1				1		Moderate
114	0.09	0.1735	0.108		1	1		1												1											Moderate - severe
115	0.155	0.1205	0.0715		1		1	1																							Moderate
116	0.052	0.075	0.046	1	1			1																						1	Mild
117	0.038	0.1335	0.0305	1	1	1		1								1						hair loss								1	Moderate
118	0.023	0.121	0.0295	1	1	1		1																						1	Moderate - severe
119	0.1385	0.165	0.06			1		1		1												back pain, spitting and gagging, weight loss, blood clots in lung			1						Severe
120	0.1085	0.187	0.079		1	1		1														pneumonia							1		Severe
121	0.0725	0.1015	0.026			1	1								1																Moderate - severe
122	0.0545	0.0805	0.285		1	1	1	1									1		1						1						Severe
123	0.1705	0.214	0.073	1	1	1	1	1		1							1													1	Mild- moderate
124	0.1515	0.213	0.0345		1	1		1	1																1						Mild- moderate
125	0.0795	0.1055	0.028		1	1	1	1	1						1		1														Mild- moderate
126	0.079	0.0875	0.005		1	1	1	1								1												1	1		Moderate - severe
127	0.011	0.0035	-0.0545			1		1	1													pink eye								1	Moderate - severe
128	0.147	0.152	0.025	1	1	1		1	1					1	1	1								1							Moderate - severe
129	0.0765	0.0455	-0.015		1												1					malaise								1	Moderate
130	0.089	0.0935	0.072	1	1	1		1					1				1													1	Moderate - severe
131	0.2165	0.2745	0.174						1																1			prolapse uterus and bowels		1	Severe
132	0.137	0.185	0.094			1			1																						Moderate
133	0.12	0.136	0.0905		1	1		1							1								1		1						Moderate
134	0.084	0.1245	0.0105		1	1		1		1																					Severe
135	0.0355	0.0705	-0.0495			1		1	1											1											Mild- moderate
136	-0.0215	0.013	-0.09		1								1					1				vomiting			1						NA
137	0.066	0.082	-0.024		1	1	1								1										1						Mild- moderate
138	0.115	0.126	0.0365		1	1		1																		tested negative - "when finally met criteria 2 months later"	1				Severe
139	0.076	0.1125	0.05		1	1																									Mild- moderate
140	0.098	0.105	0.0565																											1	NA
141	0.04	0.14	0.001			1	1																								Moderate - severe
142	0.0205	0.0245	0.0285		1	1											1		1							tested neg					Moderate
143	0.087	0.0555	0.002		1			1		1												purple toes									Mild- moderate
144	0.0495	0.106	-0.007			1			1																						Mild
145	0.0815	0.208	0.054			1																									Mild
146	0.072	0.163	0.117			1			1						1		1														Mild
147	0.0485	0.09	0.086		1					1						1						nausea, vomitting									Moderate - severe
148	0.0505	0.074	0.095	1	1	1		1							1									1							Moderate - severe
149	0.076	0.173	0.131	1	1	1		1																1						1	Severe
150	0.0345	0.0415	0.043	1	1	1			1					1								pneumonia									Moderate - severe
151	0.039	0.073	0.055		1	1			1				1	1	1		1					memory loss, eye and joint pain, mini stroke						1			Moderate
152	0.0835	0.308	0.353			1	1	1	1	1							1		1			elevated blood pressure			1			1	1	1	Severe
153	0.033	0.0965	0.09			1	1	1	1								1		1										1	1	Moderate
154	0.2245	0.2415	0.259	1	1					1																					Mild-moderate	pos case contact
155	0.1015	0.1865	0.2375			1			1	1					1																Moderate	travel
156	0.137	0.1955	0.1765	1			1	1	1	1							1			1											Moderate - severe
157	0.1415	0.2525	0.228																											1	NA
158	0.165	0.2365	0.205		1		1	1		1							1														Moderate
159	0.1755	0.2265	0.177																	1											Mild
160	0.105	0.177	0.148	1		1		1		1															1					1	Moderate
161	0.1055	0.1565	0.1605				1															upset stomach				tested negative					Mild- severe
162	0.092	0.153	0.134	1	1			1	1				1	1	1						1				1		1				Mild-moderate
163	0.1305	0.174	0.163										1							1											Moderate
164	0.207	0.303	0.211	1	1		1			1			1									vomitting									Moderate
165	0.264	0.2845	0.278	1	1														1			flu-like symptoms	1								Moderate - severe
166	0.241	0.287	0.287		1	1		1									1					malaise, weight loss						1	1		Severe
167	0.076	0.1125	0.132																								1				NA
168	0.0685	0.0745	0.1105			1	1		1	1					1
169	0.1475	0.168	0.185										1							1		itchy skin, bloodshot eye			1			1	1		Moderate - severe
170	0.0225	0.2205	0.098						1																		1		1		Mild-moderate
171	0.1145	0.1585	0.1765			1				1							1														Mild
172	0.0535	0.189	0.1105	1	1	1	1		1	1					1																Moderate	travel
173	0.1375	0.188	0.2705			1		1	1																					1	Severe
174	0.16	0.2565	0.2575			1		1	1					1	1							conjunctivitis									Severe	travel
175	0.1385	0.1715	0.1675		1	1				1							1					malaise			1						Moderate
176	0.039	0.0715	0.068				1																								Mild
177	0.035	0.118	0.0555			1		1								1						nausea, vomiting									Moderate - severe
178	0.074	0.091	0.1305					1									1								1						Mild
179	0	0	0.845		1			1		1										1			1	1	1	tested neg	1		1		Moderate - severe
180	0.095	0.177	0.1375			1		1	1					1	1							sneezing				tested neg				daughter +	Mild-moderate
181	0.2085	0.1865	0.074	1		1		1		1							1											1			Severe
182	0.05	0.6435	0.019			1		1	1																					patient +	Moderate
183	0.1805	0.462	0.514					1											1											friend +	Moderate - severe
184	0.0595	0.05	0.0075																1										1	friend +	Moderate - severe
185	0.1065	0.0735	0.07			1				1										1											Moderate - severe
186	0.13	0.09	0.039		1		1																								Mild
187	0.0585	0.248	0.3268	1	1	1				1																					Severe
188	0.0695	0.077	0.0645	1			1	1	1	1			1			1				1		food not digesting?, vomitting				neg swab			1		Moderate
189	0.028	0.062	0.1715		1			1	1											1							1				Severe
190	0.021	0.07	0.079		1			1		1																				family member +	Mild
191	0.0415	0.191	0.177					1		1												discolouration of toes									Mild
192	0.006	0.1115	0.028	1																			1								Moderate - severe
193	0.1	0.15	0.1265			1		1	1																						Mild
194	0.0705	0.504	0.0865			1	1	1						1																	Severe
195	0.3475	0.07	0.565	1		1	1							1		1		1				vomitting			1						Moderate
196	0.052	0.286	0.115						1													eye infection, vomitting									Moderate
197	0.0635	0.1795	0.0865	1		1			1																						Moderate - severe
198	0.0985	0.1235	0.1065		1			1	1														1	1					1		Severe
199	0.1415	0.733	0.2755																											Cauls, bunch of fam positive	Asymp
200	0.098	0.172	0.0685		1	1	1	1								1						vomitting									Severe
201	0.143	0.3175	0.1165	1				1		1							1								1					DISCORDANT	Moderate - severe
202	0.0225	0.0876	0.0305			1																							1		Mild
203	0.142	0.292	0.365	1	1	1			1																			1			Moderate-severe
204	0.034	0.074	0.0725	1			1	1					1			1						weight loss			1			1		community spread	Moderate - severe
205	0.093	0.1555	0.1735	1	1	1		1	1	1						1	1		1			eye pain			1						mild-severe
206	0.2395	0.319	0.2955	1	1	1		1					1																		Moderate
207	0.024	0.051	0.0845		1	1		1							1	1														colleague (close contact +)	Moderate
208	0.024	0.0675	0.053																												NA (not sure if had it)
209	0.028	0.1015	0.073			1							1							1									1		Mild
210	0.028	0.0805	0.102		1	1		1		1							1														Moderate - severe
211	0.0275	0.2415	0.3365																												none (not sure bc of asymp cases)
212	0.0275	0.2415	0.3365		1	1	1		1		1				1	1										tested neg				1	Mild
213	0.006	0.1015	0.032		1	1	1		1						1	1															Moderate
214	0.055	0.169	0.147		1		1		1						1															coworker +	Mild-moderate
215	-0.0145	0.0405	0.0225		1	1																									Mild
216	0.025	0.3515	0.0175			1		1		1												hallucinations									Mild-moderate
217	0.007	0.026	0.017	1	1	1	1	1	1	1						1				1					1						Severe
218	0.066	0.1725	0.067	1	1	1		1	1	1		1		1		1	1								1						Moderate - severe
219	0.0145	0.169	0.076		1	1				1																					Moderate - severe
220	-0.1165	0.033	0.1325			1		1		1															1	1 (6 neg swabs)			1		Severe
221	0.0065	0.023	0.049						1	1	1						1													husbands coworker	severe
222	0.0395	0.0875	0.046		1																	nausea			1						Moderate
223	0.0065	0.031	0.051	1	1					1											1				1						Mild-moderate
224	0.236	0.2765	0.274		1	1		1								1				1											Moderate
225	0.046	0.1705	0.108		1	1	1	1	1	1															1						Moderate
226	0.0795	0.0885	0.0165			1																									Moderate
227	0.2045	0.4065	0.2965																											wife + family sick (NOT COVID +)	Asymptomatic
228	0.2395	0.2765	0.2285					1	1						1					1										cowrker +	Mild
229	0.0655	0.209	0.1255					1	1																					cowrker +	Mild
230	0.1245	0.22	0.267		1	1	1		1																						Moderate - severe
231	-0.0075	0.026	0.0175		1	1													1												Mild
232	0.163	0.4975	0.327		1	1								1	1							pain in eyes									Moderate
233	0.299	0.3585	0.3375		1	1		1	1					1																	Moderate - severe
234	0.329	0.3915	0.2955					1		1						1						malaise, pitaya rosea	1								Moderate
235	0.322	0.274	0.2305				1	1		1									1												Moderate - severe
236	0.0455	0.216	0.189		1	1								1								pneumonia									Moderate - severe
237	0.18	0.207	0.519		1	1		1							1																Severe
238	0.079	0.194	0.1665					1											1			kidney pain, dehydration									Moderate
239	0.1255	0.1875	0.305	1	1		1																					1			Severe
240	0.191	0.3905	0.239		1				1	1												covid toes									Moderate
241	0.13	0.2185	0.2215	1	1	1	1							1		1	1		1						1						Moderate - severe
242	0.075	0.2815	0.281				1							1																	Moderate
243	0.2175	0.2735	0.365	1	1								1									covid toes				1			1		NA
244	0.0475	0.086	0.0625		1	1		1		1																					Mild-severe
245	0.03	0.0615	0.1245	1	1	1		1	1	1																					Mild
246	0.0965	0.18	0.096		1	1		1								1						fainting									Moderate - severe
247	0.128	0.1835	0.3545		1	1		1		1							1														Severe
248	0.0625	0.0845	0.248			1			1						1																Mild-moderate
249	0.2385	0.6245	0.3395		1			1	1				1	1					1												Moderate
250	0.0885	0.133	0.1365		1		1	1				1								1		nausea, fungal mouth infection									Mild
251	0.0665	0.089	0.0855	1	1	1	1	1	1	1			1								1	low body temp, vomitting			1				1		Moderate
252	0.162	0.226	0.17	1	1					1					1	1															Mild
253	0.144	0.3035	0.1385		1	1		1	1						1								1	1							Moderate
	ID's in figure 2

## Sheet: O.D. for PCR confirmed +
	PCR confirmed
	PT ID	RBD	N	Spike
	254.01	0.329	0.7395	0.6825		xxx.01=	PCR confirmed
	255.01	0.377	0.412
	256.01	1.2	0.9775
	257.01	0.49	0.36535
	258.01	0.913	0.7535
	259.01	0.6835	0.3085
	260.01	0.57	0.3195
	261.01	1.8825	1.6775
	262.01	0.3085	0.313
	263.01	0.364	0.1935
	264.01	0.0375	0.222	0.062
	265.01	0.904	0.152	0.968
	266.01	0.263	1.3955	0.2845
	267.01	0.964	0.302	1.872
	268.01	0.838	0.504	1.055
	269.01	0.61	1.992	0.7825
	270.01	0.505	0.364	0.7665
	271.01	0.269	0.182	0.332
	272.01	0.107	0.0795	0.154
	273.01	0.412	0.219	0.5715
	274.01	0.598	0.3495	0.58
	275.01	0.4885	0.1965	0.731
	276.01	0.33	0.7035	1.0685
	277.01	0.575	0.3255	1.0215
	278.01	0.487	0.311	0.661
	279.01	0.8	0.5455	1.2095
	280.01	1.3245	1.491	2.0245
	281.01	0.19	0.1825	0.4095
	282.01	0.41	0.478	0.621
	283.01	0.4325	0.421	0.8045
	284.01	0.4335	0.4145	0.591
	285.01	0.2755	0.4035	0.349
	286.01	0.4475	0.354	0.8465
	287.01	0.9165	0.6245	1.13
	288.01	0.8925	0.7065	1.237
	289.01	0.4275	0.208	0.936
	290.01	0.124	0.224	0.296
	291.01	0.639	0.7935	0.905
	292.01	2.643	1.903	2.613
	293.01	0.254	1.637	0.8005
	294.01	0.7505	0.622	1.0455
	295.01	0.6615	0.217	1.2
	296.01	2.538	2.2015	2.462
	297.01	2.0535	1.157	2.2085
	298.01	0.63	0.8875	1.115
	299.01	0.7805	1.2895	1.2165
	46

## Sheet: Fig 2A Relative O.D.
	Fig 2A.
	Calculation for Relative O.D.
			Original O.D.			Factors for Relative O.D.			Relative O.D.
		Participant I.D.	RBD	N	Spike	RBD	N	Spike	RBD	N	Spike
		73	0.2515	0.666	0.1295				0.2515	0.666	0.1295
		76	0.2805	0.6315	0.1675				0.2805	0.6315	0.1675
		85	0.1665	0.4995	0.095				0.1665	0.4995	0.095
		covic hi	1.769	1.2595	1.8495				1.769	1.2595	1.8495
			RBD	N	Spike
		92	0.182	0.321	0.2725				0.250006	0.404213	0.34941
		97	0.197	0.313	0.235				0.270611	0.394139	0.301326
		covic hi	2.43	1.586	2.3715	0.727984	0.794136	0.779886
			RBD	N	Spike
		182	0.05	0.6435	0.019				0.0453929	1.10588	0.0194212
		covic hi	1.606	2.1645	1.8905	1.10149	0.58189	0.978313
			RBD	N	Spike
		194	0.0705	0.504	0.0865				0.0647412	0.827528	0.0859622
		199	0.1415	0.733	0.2755				0.129942	1.20353	0.273787
		201	0.143	0.3715	0.1165				0.131319	0.609974	0.115776
		covic hi	1.6245	2.068	1.838	1.08895	0.609043	1.00626
			RBD	N	Spike
		216	0.025	0.3515	0.0175				0.0233395	0.553832	0.0189288
		covic hi	1.6515	1.9845	2.0005	1.07115	0.634669	0.924519
			RBD	N	Spike
		227	0.2045	0.4065	0.2965				0.199934	0.65324	0.29137
		covic hi	1.7295	2.024	1.8175	1.02284	0.622283	1.01761
			RBD	N	Spike
		249	0.2385	0.6245	0.3395				0.3593	1.3623	0.410998
		covic hi	2.665	2.7475	2.239	0.66379	0.458417	0.826038

## Sheet: pre-pandemic O.D's
RBD			Spike
ID	O.D		ID	O.D
4	0.1085		1	0.083
5	0.1895		3	0.0605
6	0.162		4	0.1615
7	0.3865		5	0.1465
8	0.1105		6	0.1715
9	0.021		7	0.321
10	0.1355		8	0.187
13	-0.1095		9	0.137
14	-0.013		10	0.2015
15	0.115		12	0.0545
16	0.118		14	0.059
17	0.096		15	0.158
18	0.285		16	0.1155
19	0.1495		17	0.0725
20	0.204		18	0.1055
21	0.0385		19	0.128
22	0.236		20	0.125
23	-0.009		21	0.082
24	-0.072		22	0.168
25	-0.009		25	0.1205
26	0.073		26	0.1155
27	0.2015		27	0.2845
28	0.1625		28	0.1805
29	0.085		29	0.1765
30	0.159		30	0.1505
31	0.0895		31	0.113
32	0.1195		32	0.118
33	0.117		33	0.0985
34	0.173		34	0.06225
35	0.015		35	0.0655
36	-0.0055		36	0.0985
37	-0.038		37	0.2115
38	0.2855		38	0.2375
39	0.1015		39	0.101
40	0.079		40	0.0645
41	0.0585		41	0.0895
42	0.126		42	0.131
43	0.3745		43	0.2805
44	0.1035		44	0.1105
45	0.071		45	0.0845
Mean	0.1124		Mean	0.1358
Stdev.	0.1076		Stdev.	0.06476
Cut-off	0.3276		Cut-off	0.26532
